# Supplementary material for: From Trypomastigotes to Trypomastigotes: Analyzing the One-Way Intracellular Journey of Trypanosoma cruzi by Ultrastructure Expansion Microscopy
Source: Pathogens. 2024 Oct 2;13(10):866. doi: 10.3390/pathogens13100866 (PMC11510640; doi:10.3390/pathogens13100866)
Supplement: Supplementary file 1 [file pathogens-13-00866-s001.zip]

Archive with 14 entries (13 files):
- Suplementaries/
- __MACOSX/._Suplementaries
- Suplementaries/SupFig5.png
- __MACOSX/Suplementaries/._SupFig5.png
- Suplementaries/SupFig4.png
- __MACOSX/Suplementaries/._SupFig4.png
- Suplementaries/SupFig6.png
- __MACOSX/Suplementaries/._SupFig6.png
- Suplementaries/SupFig3.png
- __MACOSX/Suplementaries/._SupFig3.png
- Suplementaries/supFig2.png
- __MACOSX/Suplementaries/._supFig2.png
- Suplementaries/SupFig1.png
- __MACOSX/Suplementaries/._SupFig1.png
